# Supplementary material for: Epidemiology of Leptospirosis: The First Literature Review of the Neglected Disease in the Middle East
Source: Trop Med Infect Dis. 2022 Sep 24;7(10):260. doi: 10.3390/tropicalmed7100260 (PMC9610218; doi:10.3390/tropicalmed7100260)
Supplement: Supplementary file 1 [file tropicalmed-07-00260-s001.zip]

Archive with 1 entries (1 files):
- tropicalmed-1923952-supplementary.xlsx
