# Supplementary material for: Epidemiology of Leptospirosis: The First Literature Review of the Neglected Disease in the Middle East
Source: Trop Med Infect Dis. 2022 Sep 24;7(10):260. doi: 10.3390/tropicalmed7100260 (PMC9610218; doi:10.3390/tropicalmed7100260)
Supplement: Supplementary file 1 [file tropicalmed-07-00260-s001.zip › tropicalmed-1923952-supplementary.xlsx]

## Sheet: Feuil1
S1 Table. Summary of Leptospira prevalence, seroprevalence and serogroup/serovar distribution in the Middle East.
A	B	C	D	E	F	G	H	I	J	K	L	M	N	O	P	Q	R	S	T
Author (s)	Publication date	Publication title	Type of publication	Country	Hosts	Hosts details	Effective reported from research articles and case-studies	Method of detection (MOD)	Number of cases MOD1	Number of case MOD2	Number of case MOD3	Number of case MOD4	Direct vs indirect	Host (method): seroprevalence percentage (%)	Host (method): prevalence percentage(%)	Host: Leptospira species, serogroups or serovars	Reference strains of Leptospira (for SSI)	PCR gene	Additional information
Btesh S.	1947	Infection of man with leptospia Bovis in Palestine	Review	Palestine	Human	-	-	-	-	-	-	-	-	-	-	-	-	-	The mode of infection in cattle was unknown, but human beings always contract it by the handling of diseased animals or Cal-cases. A condition clinically similar to Weil's disease exists in Palestine.
Kalfayan BH.	1947	Leptospira Icterohaemorrhagiae in rats of beirut	Research article	Lebanon	Animals	Rodents (R.norvegicus, R.alexandrinus)	70	DFI (MOD1), culture (MOD2)	4	8	-	-	Direct and indirect	NP	Rodents (DFI):11.4% Rodents (culture): 5.7%	-	-	-	-
Freund S.	1947	Leptospirosis in cattle in Palestine	Review	Palestine	Animals	Cattle	-	-	-	-	-		-	-	-	-	-	-	The mode of infection in cattle was unknown, but human beings always contract it by the handling of diseased animals or Cal-cases. From 1941 up to November, 1943, about 500 cases have come to the author's knowledge.
Bernkopf H, Stuczynski LA, Gotlieb T, Halevy C.	1948	Serological, examination of human and cattle sera from palestine for the prevalence of antibodies against a bovine strain of leptospira.	Research article	Palestine	Human and animals	Cattle, rodents (R.alexandrinus, R.rattus, R.norvegicus), humans	869, 509, 207	AT (MOD1)	83, 0, 4	-	-	-	Indirect	Cattle(AT):9.5% Human(AT):1.93% Rodents(AT):0%	NP	Humans: L.icterohaemorrhagiae (4); Cattle: bovine strain (83)(NI); Rodents: L.icterohaemorrhagiae (2)	Bovine strain of Leptospira, L.icterrohaemorhagiae	-	-
Bernkopf H.	1948	Report on bovine leptospirosis in Palestine submitted to the Agricultural Research Committee by the Board.	Research article	Palestine	Animals	Cattle, rodents	796, 1509	AT (MOD1)	68, 0	-	-	-	Indirect	Cattle(AT):8.5% Rodents(AT):0%	NP	Cattle: bovine strain (68)(NI)	Bovine strain of Leptospira, L. icterohaernorrhagiae, L. canicola.	-	-
McGuire CD, Myers DM.	1957	Leptospirosis in Egypt	Research article	Egypt	Human and animals	Human, rodents (acomys cahirinus, arvicanthis nitolicus, mus musculus, R. alexandrinus, R.rattus, R. norvergicus), dogs, cattle, sheep, goats and water buffalo	1062 , 1091, 30, 54, 38, 55, 99	Culture and DFE (MOD1), CFT (MOD2), LAT(MOD3)	NP,4,NP,NP,NP,NP,NP	NP,NP,5,NP,NP,NP,NP	5,NP,0,0,0,1,14	-	Direct and indirect	Dogs(CFT):16.7% Human(LAT):0.5% Goats(LAT):1.8% Water.buffaloes(LAT):14.1% Cattle/Sheep(LAT):0%	Rodents(culture): 0.37%	Human: L.icterohaemorrhagiae (3), L. grippotyphosa (2); Water buffaloes: L. sejroe (4), L.grippotyphosa (10); Dogs: L. icterohaemorrhagiae (5)	L. icterohemorrhagiae, L. pomona, L. grippotyphosa, L.sejroe, L. hyos	-	MOD1 applied only for rodents and MOD2 applied only for dogs
Maronpot RR, Barsoum IS, Ezzat E.	1971	Canine Leptospirosis in Cairo	Research article	Egypt	Animals	Dogs	238	MAT (MOD1), culture (MOD2)	41 of 170	0 of 68 (blood culture) and 2 of 68 (urine culture)	-	-	Direct and indirect	Dogs(MAT):24.12%	Dogs(culture):0%(blood)-2.94%(urine)	Dogs: L.canicola (36), L.icterohaemorrhagiae (2), L.Javanica (2), L.autumnalis (1)	L.canicola, L.autumnalis, L.sentot, L.djasimana, L.bataviae, L.australis,L.javanica, L.grippotyphosa, L.icterohemorrhagiae, L.wolfi, L.hebdomadis, L. pomona, L. tarassovi, L. pyrogenes, L. ballum, L. butembo, L.cynopteri.	-	-
Barsoum IS, Moch RW, Botros BA.	1972	Leptospiral Agglutinating Antibodies in Sera of Patents with Hepatitis in Cairo Hospitals (Egypt)	Research article	Egypt	Human	-	480	MAT (MOD1)	21	-	-	-	Indirect	Human(MAT):4.4%	NP	Human: L.icterohaemorrhagiae (7), L.grippotyphosa(4), L.australis(2), L.canicola (7), L.tarrasovi(1)	L.ballum, L.canicola, L. icterohernorrhagiae, L.bataviae, L.grippotyphosa, L. pyrogenes, L.autumnalis, L.pomona, L.wolffi. L.australis, L.hebdomadis, L.tarrasovi, L.javanica, L.butembo, L.patoc, L.andamana	-	Serotypes were originally supplied by the Pathological Department of the U. S. Naval Medival Pcsearch Unit No. 2, Taipei, Taiwan.
Maronpot RR, Barsoum IS.	1972	Leptospiral Microscopic Agglutinating Antibodies in Sera of Man and Domestic Animals in Egypt	Research article	Egypt	Human and animals	Human, goats, buffaloes, pigs, cattle, sheep, camels, donkeys.	513, 195, 218, 130, 206, 330, 50, 31	MAT (MOD1)	52, 135, 108, 70, 101, 57, 29, 11	-	-	-	Indirect	Human(MAT):5.6% Goats(MAT):42.1% Buffaloes(MAT):26.1% Pigs(MAT):43.8% Cattle(MAT):34.5% Sheep(MAT):4.2% Camels(MAT):34% Donkeys(MAT):29%	NP	Human: L.grippotyphosa (36), L.canicola (1), L. javanica (1), L.autumnalis (12), L. Australis (2); Goats: L.grippotyphosa (1), L.canicola (1), L. javanica (15), L.autumnalis (108), L. Tarrasovi (1), L. Pyrogenes (6); Buffaloes: L.icterohaemorrhagiae (4), L.grippotyphosa (12), L.sejroe (11), L. javanica (35), L.autumnalis (10), L. tarassovi (8), L. pyrogenes (18); Pigs: L.icterohaemorrhagiae (13),…	L.interrogans sv canicola hond utretch IV, sv wolfii 3705, sv pomona pomona, L.icterohemorrhagiae M-20, sv autumnalis akiyami A, sv australis ballico, sv bataviae Van tienem, sv hebdomadis Akiyami B, sv pyrogenes Salinem, L. borgpetersenii sv tarassovi perepelicin, sv javanica Veldrat Batavia, sv ballum mus 127, L.biflexa sv patoc patoc 1, sv andamana CH11, L. kirschneri sv grippotyphosa moskva V…	-	-
Hatem ME.	1976	Studies on Leptospira groups on microorganisms with special reference to purification and cultivaion.	Research article	Egypt	Animals	Camels	88	MAT (MOD1)	8			-	Indirect	Camels(MAT):9.2%	NP	NM	NM	-	-
Bezjak V, Thorburn H.	1983	Survey of rats (Rattus norvegicus) in Kuwait for the presence of Leptospira	Research article	Kuwait	Animals	Rodents (R. norvegicus)	49	Culture (MOD1)	8	-	-	-	Direct	NP	Rodents(culture): 16.32%	Rodents: L.canicola (8)	L. interrogans canicola	-	-
Jeblawi, M.	1984	Investigation of the spread of Leptospirosis in humans and domestic animals in the Syrian Arab Republic [1984]	Research article	Syrian Arab Republic	Animals	Human, cattle, sheep, goat, horses	407, 1894, 1735, 1203, 258	MAT (MOD1)	0, 642, 50, 143,0	-	-	-	Indirect	Human(MAT): 0% Cattle(MAT):33.9% Sheep(MAT):2.9% Goats(MAT):11.9% Horses(MAT):0%	NP	Cattle: L.grippotyphosa(37), L.canicola(20), L.batavia(3), L.australis(3), L.saxkoebing(493), L.poi(32), L.hardjo(493), L.ballum(24), L.autumnalis(110); Sheep: L.Canicola(3), L.poi(25), L.ballum(11), L.autumnalis(16); Goats:L.Grippotyphosa(3), L.canicola(13), L.poi (20), L.ballum (44), L.autumnalis(83)	L. interrogans sv grippotyphosa, sv canicola, sv ictero,sv mitis, sv poi, sv pomona, sv sejroe, sv bataviae, sv australis, sv saxkoebings, sv hardjo, sv ballum, sv autumnalis	-	-
Sebek Z, Sixl W, Valova M, Schaffler R.	1989	Leptospirosis in man, in wild and in domestic animals at waste disposal sites in Cairo.	Research article	Egypt	Human and animals	Human, rodents (R. norvegicus), pigs, donkeys, goats, sheep, cattle, dog	196, 65, 28, 12, 67, 5, 1, 1	MAT (MOD1)	17,36,4, 2,1,0,0,0,	-	-	-	Indirect	Human(MAT):8.67% Rodents(MAT):55.4% Pigs(MAT):14.28% Donkeys(MAT):16.67% Goats(MAT):1.5% Sheep/Cattle/Dogs(MAT):0%	NP	Human: L.bratislava (13), L. icterohaemorrhagiae(2), L. grippotyphosa(1), L.sejroe (1); Rodents: L.icterohaemorrhagiae (36); Pigs: L.pomona (4), L.icterohaemorrhagiae (2); Donkeys: L.Pomona(1), Goats: L.grippotyphosa(1)	L.icterohaemorrhagiae frysava, L.sorex-jalna sorex jalna, L.canicola canis 7, L.arboreae M7, L.pyrogenes salinem, L.bulgarica nikolaevo, L.bratislava jez bratislava, L.pomona simon, L. grippotyphosa P125, L.sejroe M84, L.bataviae moldava, L.tarassovi s 42, L.copenhageni lebe, L.jalna jalna , L.pomona pomona, L. grippotyphosa z6, L. istrica J20, L.polonica 493 polan, L.saxkoebing M24, L.saxkoebing…	-	-
El-Sukhon SN, Abo-Shehada MN, Abuharfiel N, Atmeh RF	1992	Prevalence of leptospiral antibodies in cattle in northern Jordan	Research article	Jordan	Animals	Cattle	448	MAT (MOD1)	209	-	-	-	Indirect	Cattle(MAT):49.7%	NP	Cattle: L. grippotyphosa (29), L. canicola(18), L.copenhageni (17), L.hardjo (11), L. australis (10), L. pomona (9), L. tarassovi (1), L. saxkoebing (1)	L. copenhageni, L. canicola, L. grippotyphosa, L. pomona, L. tarassovi, L. hardjo, L. saxkoebing, L.australis	-	-
Afzal M, Sakkir M.	1994	Survey of antibodies against various infectious disease agents in racing camels in Abu Dhabi, United Arab Emirates	Research article	United Arab Emirates	Animals	Camels	73	MAT (MOD1)	3	-	-	-	Indirect	Camels(MAT):4.1%	NP	Camels: L. interrogans	L.interrogans	-	-
Saltoğlu N, Aksu HZ, Taşova Y, Arslan A, Canataroğlu A, Dündar IH, Köksal F.	1997	Leptospirosis: twelve Turkish patients with the Weil syndrome	Case study	Turkey	Human	-	12	MAT, DFE	-	-	-		Direct and indirect	-	-	Human: L. icterohaemorrhagiae (11), L. grippomosocova (1)	L. icterohaemorrhagiae, L. grippomosocova	-	-
Şencan İ, Leblebi̇Ci̇Oğlu H, Sünbül M, Esen Ş, Eroğlu C, Günaydin M	1999	The Prevalence of Leptospirosis in Human Beings and Rats in Samsun	Research article	Turkey	Human and animals	Human and rats	479 (279 group A, with risk +200 group B with no risk ), 28	MAT(MOD1), DFM (MOD2), SS(MOD3), culture (MOD4)	12 from 279 and 10 from 200, NI	NP, NM	NP, NM	NP, NM	Direct and indirect	Human:0.05%(group B)-4.3%(group A)	Rodents:NM	Humans:L. grippotyphosa(7), L. icterohaemorrhagiae(5) Rodents: L. icterohaemorrhagiae(3)	L. interrogans sv icterohaemorrhagiae, sv grippotyphosa, sv sejroe hardjo, L. biflexa semaranga patoc I	-	-
Economides P.	2000	Control of zoonoses in Cyprus	Research article	Cyprus	Animals	Cattle, goats, sheep	261, 195, 507	LAT (MOD1)	0,0,0	-	-	-	Indirect	Cattle(LAT): 0% Sheep(LAT):0% Goats(LAT):0%	NP	NM	NM	-	-
Sunbul M, Esen S, Leblebicioglu H, Hokelek M, Pekbay A, Eroglu C	2001	Rattus Norvegicus Acting as Reservoir of Leptospira interrogans in the Middle Black Sea Region of Turkey, as Evidenced by PCR and Presence of Serum Antibodies to Leptospira Strain	Research article	Turkey	Animals	Rodent (rattus norvegicus)	59	PCR(MOD1), MAT(MOD2)	10(brain tissue) and 16(kidney)	5	-	-	Direct and indirect	Rodents(MAT): 8.47%	Rodents(PCR):16.9% (brain tissue)-27.1% (kidney)	Rodents: L. icterohaemorrhagiae(1), L. hardjo(1), L. bratislava(1), L. automnalis(2)	L. interrogans grippo-moskova, sv hardjo prajitna, sv canicola, sv icterohaemorrhagiae M 20, sv pomona, batavia, bratislava swart, automnalis, pyrogenes zanoni, L. borgpetersenii sv javanica batavia 46	g1/g2
Ozdemir V, Erol E	2002	Leptospirosis in Turkey	Research article	Turkey	Animals	Cattle (table 1); Cattle, Sheep, Human (table 2)	Table 1: 15596 Table 2: 574, 200, 500	MAT (MOD1)	Table 1: 1,254 Table 2: 257,16, 37		-	-	Indirect	Table1:Cattle(MAT):8.04% Table2:Cattle(MAT):45% Sheep(MAT):8% Human(MAT):25%	NP	Table 1:Cattle:L.grippotyphosa (220), L. Hardjo (1034);Table2:Cattle:L.grippotyphosa (186), L. Hardjo (69), L.mini(2); Sheep:L.grippotyphosa (14), L. Hardjo (1), L.hebdomadis (1) Human:L.grippotyphosa(3),L.Icterohaemorrhagiae(18), L.patoc(15), L.canicola (1)	L. grippotyphosa, L. hardjo, L.pomona, L.canicola, L.hebdomadis, L.australis	-	-
Şahin M, Aydin F, Özdemir V, Genç O, Güler MA	2002	Serological Survey of Bovine Leptospirosis in Kars and Ardahan Province	Research article	Turkey	Animals	Cattle	990	MAT(MOD1), ELISA(MOD2)	333	359	-	-	Indirect	Cattle(MAT):33.63% Cattle(ELISA):36.26%	NP	Cattle(MAT): L.hardjo(218), L.gripotyphosa(78)	L.interrogans sv harjo, sv L.grippotyphosa	-	ELISA was easier than MAT and leptospirosis was caused by L. hardjo and L. grippotyphosa in this region.
Babür C, Ozdemir V, Kiliç S, Erol E, Esen B	2003	Anti-Leptospira antibodies in slaughterhouse workers in Ankara	Research article	Turkey	Human	-	102	MAT (MOD1)	2	-	-	-	Indirect	Human(MAT):1.96%	NP	Human: L. australis (2)	40 strains including L. interrogans sv gripptyphosa Moskva V, sv icterohaemorrhagiae Wijnberg, sv sejroe Hardjoprajitno, sv pomona Pomona, sv canicola Canicola, sv australis Jez-Bratislava, L. biflexasv semeranga patoc I	-	The seroprevalence of leptospirosis in workers is very low in this province.
Ebrahimi A, Alijani L, Abdollahpour GR.	2003	Serological survey of human leptospirosis in tribal areas of west centarl Iran.	Research article	Iran	Human	-	400	MAT (MOD1)	194	-	-	-	Indirect	Human(MAT):48.5%	NP	Human: L.Hardjo (105), L.icterohaemorrhagiae (39), L.canicola (23), L.pomona (40) and L.grippotyphosa (2)	L. Interrogans sv grippotyphosa, sv pomona, sv icterohaemorrhagiae, sv canicola, sv hardjo	-
Kurtoglu MG, Tuncer O, Bozkurt H, Çaksen H, Berktas M, Ceylan E, et al	2003	Report of three children with leptospirosis in rural area of the east of Turkey	Case study	Turkey	Human	-	3	DFM, culture	-	-	-		Direct	-	-	-	-	-	-
Kocabiyik AL, Cetin C	2004	Bovine leptospirosis in south Marmara region of Turkey : A serological survey	Research article	Turkey	Animals	Cattle	992	MAT (MOD1)	31	-	-	-	Indirect	Cattle(MAT):3.4%	NP	Cattle: L.hardjo (26), L.grippotyphosa (4), L.pomona (2).	L. interrogans sv hardjo, sv grippotyphosa, sv pomona, sv icterohaemorrhagiae	-	-
Erdinc FS, Koruk ST, Hatipoglu CA, Kinikli S, Demiroz AP.	2004	Three cases of anicteric leptospirosis from Turkey: Mild to severe complications	Case study	Turkey	Human	-	3	MAT, culture, IFAT	-	-	-		Indirect	-	-	-	-	-	-
Aslantaş Ö, Özdemir V	2004	Determination of the Seroprevalence of Leptospirosis in Cattle by MAT and ELISA in Hatay, Turkey*	Research article	Turkey	Animals	Cattle	512	MAT(MOD1), ELISA(MOD2)	45	72	-	-	Indirect	Cattle(MAT):8.8% Catle(ELISA):14%	NP	Cattle: L.grippotyphosa(26), L. hardjo(9), L. icterohaemorrhagiae(1)	Serovar hardjo hardjoprajitno,serovar grippotyphosa, and serovar icterohaemorrhagie	-	When ELISA results were compared with those of MAT, the specificity and sensitivity of ELISA were 94.2% and 82.2%, respectively.
Esen S, Sunbul M, Leblebicioglu H, Eroglu C, Turan D	2004	Impact of clinical and laboratory findings on prognosis in leptospirosis	Case study	Turkey	Human	-	72	MAT, ELISA	-	-	-		Direct and indirect	-	-	-	-	-	-
Honarmand HR, MANSOUR GF, Eshraghi S, Khoramizadeh MR, Abd Elahpour GR.	2005	The epidemiology of leptospirosis in Guilan provice - 2003	Research article	Iran	Human	-	282	MAT(MOD1), ELISA(MOD2)	70	70	-	-	Indirect	Human(MAT): 25.53% Human(ELISA): 25.53%	NP	Human: sv NM	NM	-	-
Hajikolaei MRH, Haidari M, Abdollapour G.	2005	Comparision of Leptospiral infection in the horse and donkey	Research article	Iran	Animals	Horses and donkeys	61, 90	MAT (MOD1)	17, 36	-	-	-	Indirect	Horses(MAT):27.87% Donkeys(MAT):40%	NP	Horses: L. grippotyphosa(7), L. ballum(5), L.pomoma(3), L. canicola(3),L. icterohaemorrhagiae(2), L.hardjo(1);Donkeys:L. grippotyphosa(20), L. ballum(6), L.pomoma(4), L. canicola(1),L. icterohaemorrhagiae(4), L.hardjo(2)	L. interrogans sv canicola, sv grippothyphosa, sv hardjo, sv pomona, sv icterohaemorrhagiae, sv ballum	-	-
Genç O, Otlu S, ŞAHİN M, Aydin F, Gökce HI	2005	Seroprevalence of Brucellosis and Leptospirosis in Aborted Dairy Cows	Research article	Turkey	Animals	Cattle	163	MAT(MOD1), ELISA(MOD2)	46	63	-	-	Indirect	Cattle(MAT):28.2% Cattle(ELISA):38.6%	NP	Cattle: L. hardjo(27), L. grippotyphosa(20)	L. interrogans sv hardjo, sv grippotyphosa, sv pomona, sv ichterohaemorrhagica, sv hebdomadis	-	-
Aslantaş Ö, Özdemir V, Kiliç S, Babür C	2005	Seroepidemiology of leptospirosis, toxoplasmosis, and leishmaniosis among dogs in Ankara, Turkey	Research article	Turkey	Animals	Dogs	116	MAT (MOD1)	51			-	Indirect	Dogs(MAT):43.96%	NP	Dogs: L. bratislava(33), L.canicola(11),L. grippotyphosa(2), L.pomona(1), L.icterohaemorrhagiae(1)	L. interrogans sv grippotyphosa (sg grippotyphosa), sv icterohemorrhagie (sg icteroheamorrhagie), sv bratislava (sg australis), sv pomona (sg pomona), sv canicola (sg canicola).	-	-
Mansour-Ghanaei F, Sarshad A, Fallah MS, Pourhabibi A, Pourhabibi K, Yousefi-Mashhoor M.	2005	Leptospirosis in Guilan, a northern province of Iran: Assessment of the clinical presentation of 74 cases	Case study	Iran	Human	-	74	IFAT	-	-	-		Indirect	-	-	-	-	-	-
Ismail TF, Wasfy MO, Abdul-Rahman B, Murray CK, Hospenthal DR, Abdel-Fadeel M, et al.	2006	Retrospective serosurvey of leptospirosis among patients with acute febrile illness and hepatitis in Egypt	Research article	Egypt	Human	-	886 (with AFI) and 392 (with AH)	MAT(MOD1), ELISA(MOD2)	141 (AFI) and 63 (AH)	141 (AFI) and 63(AH)	-	-	Indirect	Human(AFI)(MAT):15.91% Human(AH)(MAT):16,03% Human(AFI)(ELISA):15.91% Human(AH)(ELISA):16,03%	NP	Human(MAT): L.Canicola (47), L.Djasiman (30), L.Grippotyphosa (24), L.Pyrogenes (20), L.Icterohemorrhagiae (19), L.Pomona (11), L.Janavica (5), L.Wolffii (6), L.Ballum (4), L.Borincana (4), L.cellidoni (4), L.mankasro (4), L.tassarovi (4), L.Australis (3), L.Autumnalis (3), L.Georgia (3), L.Bataviae(3), L.Alexi(1), L.bratislava (8)	L. interrogans sv Australis (sg Australis, strain Ballico), sv Bratislava (sg Australis, strain Jez Bratislava), Autumnalis (sg Autumnalis, strain Akiyami A), sv Bataviae (sg Bataviae, strain Van Tienen), sv Icterohaemorrhagiae (serogroup Icterohaemorrhagiae, strainRGA), sv Mankarso (sg Icterohaemorrhagiae, strain Mankarso), sv Grippotyphosa (sg Grippotyphosa, strain Moskva V), sv Pomona (sg Pomo…	-	First systematic report of Leptospira associated with patients with AFI and hepatitis in Egypt.
Turhan V, Polat E, Murat Atasoyu E, Ozmen N, Kucukardali Y, Cavuslu S	2006	Leptospirosis in Istanbul, Turkey: A wide spectrum in clinical course and complications	Research article	Turkey	Human	-	35	DFE(MOD1), LAG(MOD2), MAT(MOD2), culture(MOD3), ELISA(MOD4)	18	22 of 35 (LAG and MAT)	16	15	Direct and indirect	Human:(LAG):62.85% Human:(MAT):62.85% Human:(ELISA):42.85%	Human:(DFE):51.42% Human(Culture):45.71%	Human: L. autumnalis(5), L. australis(1), L. icterohaemorrhagiae (16)	-	-	-
Aghaiypour K, Safavieh S.	2007	Molecular detection of pathogenic Leptospira in Iran	Case study	Iran	Human and animals	Humans and cattle	18	PCR	-	-	-		Direct	-	-	-	-	g1/g2	-
M. Khosravi and B. Bastani	2007	Acute renal failure due to leptospirosis in a renal transplant recipient: a brief review of the literature (Case study)	Case study	Iran	Human	-	1	Culture, IFT, IGT	-	-	-		Direct and indirect	-	-	-	-	-	-
Honarmand H, Eshraghi S, KHORAMIZADEH MR, Hartskeerl R, MANSOUR GF, Abdolahpour G, et al.	2007	Distribution of Human Leptospirosis in Guilan Province, Northern Iran	Research article	Iran	Human	-	995	ELISA (MOD1)	644	-	-	-	Indirect	Human(ELISA):64.72%	NP	-	-	-	-
HAJI KM, GHORBANPOUR M, KESHAVARZI YM, ABD ELAHPOUR GR	2007	Seroprevalence of Leptospiral infection in goats of Ahvaz	Research article	Iran	Animals	Goats	172	MAT (MOD1)	18	-	-	-	Indirect	Goats(MAT):10.46%	NP	Goats: L.grippotyphosa (7), L. canicola (5), L. pomona(4),L.icterohaemorrhagiae(1),L. hardjo (1)	L. interrogans sv pomona, sv canicola, sv hardjo, sv ballum, sv icterohemorrhagiae,sv grippotyphosa	-	-
Bukhari H	2007	An Unusual Cause of Hemoptysis in a Young Male Patient	Case study	Saudi Arabia	Human	-	1	ELISA, Culture	-	-	-	-	Direct and indirect	-	-	-	-	-	-
Saglam YS, Yener Z, Temur A, Yalcin E	2008	Immunohistochemical detection of leptospiral antigens in cases of naturally occurring abortions in sheep	Research article	Turkey	Animals	Sheep	108	IP (MOD1)	19	-	-	-	Indirect	Sheep fetuses(IP):17.6%	NP	-	-	-	-
Mohammad E, Mohsin N, Al-Abri S, Al-Abaidani I, Jha A, Budruddin M, et al	2008	Acute Renal Failure in a Patient with both Leptospirosis and Dengue Fever	Case study	Oman	Human	-	1	Culture, ELISA	-	-	-		Direct and indirect	-	-	-	-	-	-
E.Hatem M, R.Attia E-S, Ata N, Ibrahim E	2008	Leptospirosis in Bovine with special reference to Mastitis	Research article	Egypt	Animals	Cattle	37	MAT (MOD1)	29	-	-	-	Indirect	Cattle(MAT):78.38%	NP	Cattle: L.pomona(19), L canicola(7), L.ictero(6), L.grippotyphosa(6), L.wolfii(5)	L. interrogans sv icterohaemorrhagiae, sv canicola, sv pomona, sv grippotyphosa, sv wolffi, sv pyrogenes, sv ballum, sv bataviae, sv australis L.biflexa sv patoc	-	-
Jamshidi S, Akhavizadegan M, BOKAEI S, Maazi N, GHORBANALI A.	2009	Serologic study of feline leptospirosis in Tehran, Iran	Research article	Iran	Animals	Cats (stray and household cats)	111	MAT (MOD1)	30	-	-	-	Indirect	Cats(MAT):27.03%	NP	Cats: L. canicola (19), L. pomona (1), L. icterohaemorrhagiae (3), L. grippotyphosa (1), L. hardjo (6)	L.australis, L.autumnalis, L. ballum, L. bulembo, L. canicola, L. cynopteri, L. grippotyphosa, L. hebdomadis, L.icteroheamorrhagiae, L. javanica, L. panama, L.pomona, L.pyrogens, L.hardjo, L.tarassovi, L.sejroe.	-
Babamahmoodi F, Salmani Mojaveri M, Babamahmoodi AR	2009	Seroepidemiology of leptospirosis in workers of high risk occupation in Mazandaran province – Iran 2007-2008	Research article	Iran	Human	-	500	ELISA (MOD1)	71	-	-	-	Indirect	Human(ELISA):14.2%	NP	-	-	-	-
Abdollahpour G, Shafighi ST, Sattari TAbrizi S	2009	Serodiagnosis of leptospirosis in cattle in north of Iran, Gilan	Research article	Iran	Animals	Cattle	205	MAT (MOD1)	53	-	-	-	Indirect	Cattle(MAT):25.8%	NP	Cattle: L.canicola(24), L.icterohaemorrhagiae (1), L. hardjo (2)	L. interrogans sv gripptyphosa, sv icterohaemorrhagiae, sv hardjo, sv canicola, sv ballum, sv pomona	-	-
Gumussoy KS, Ozdemir V, Aydİn F, Aslan O, Atabek E, Ica T, et al	2009	Seroprevalence of bovine leptospiral in Kayseri, Turkey and Detection of Leptospirosis by Polymerase Chan Reaction	Research article	Turkey	Animals	Cattle	2895 (2395 slaughterhouse (group A) +500 clinically suspected (group B))	MAT(MOD1), ELISA(MOD2), PCR(MOD3)	609 from 2395(group A) and 127 of 500(group B)	403 of 2395(group A) and 99 of 500(group B)	7of 500 (urine)(group B) and 0 of 500 (blood)(group B)	-	Direct and indirect	Cattle(group A)(ELISA):18.07% Cattle(group A)(MAT):25.42% Cattle(group B)(ELISA):19.80% Cattle(group B)(MAT):25.40%	Cattle(group B)(PCR):1.40% Cattle(group B)(PCR):0%	Cattle(group A): L.Hardjo(384), L.australis(19), L.Caninola(8), L.Pomona(2), L.grippotyphosa(124) Cattle(group B): L. Hardjo(39), L. australis(25), L.Pomona(4), L.grippotyphosa(34),	L. interrogans canicola, sv hardjo, sv icterohaemorrhagiae, sv pomona, sv australis, sv canicola, sv hardjo, sv pomona, L.kirchneri serovar grippotyphosa	rrs (16s rRNA )	-
T. Shafighi , G. Abdollah, T. Zahraei Salehi and H. Tadjbakhsh	2010	Serological and bacteriological study of leptospirosis in slaughtered cattle in north of Iran (Rasht)	Research article	Iran	Animals	Cattle	98	MAT (MOD1), culture (MOD2)	37	1	-	-	Direct and indirect	Cattle(MAT):37.75%	Cattle(culture):1.02%	Cattle: L.pomona(25), L.canicola(9), L.grippotyphosa(9), L.australis(1), L. atumnalis(1), L.sejroe(1), L. hardjo(5)	L. interrogans sv australis, sv autumnalis, sv canicola, sv grippotyphosa, sv hardjo, sv icterohaemorrhagiae, sv pomona, sv sejroe.	-	-
Zakeri S, Sepahian N, Afsharpad M, Esfandiari B, Ziapour P, Djadid ND	2010	Molecular Epidemiology of Leptospirosis in Northern Iran by Nested Polymerase Chain Reaction/Restriction Fragment Length Polymorphism and Sequencing Methods	Research article	Iran	Human	-	119	IFAT (MOD1), PCR (MOD2)	35	60	-	-	Direct and indirect	Human(IFAT):29.41%	Human(PCR):50.42%	Human: L. interrogans(36)(NI), L. kirschneri(1)(NI ), L. wolffii (7)(NI)	L. interrogans, L. kirschneri, L. wolffii	rrs (16s rRNA )
Mosallanejad B, Ghorbanpoor Najaf Abadi M, Avizeh R, Abdollahpoor G, Abadi K	2010	A serological survey of Leptospiral infection of cats in Ahvaz, southwestern of Iran	Research article	Iran	Animals	Cats	102	MAT (MOD1)	5	-	-	-	Indirect	Cats(MAT):4.9%	NP	Cats:L.ballum(4)	L. interrogans sv pomona, sv canicola, sv hardjo, sv balum, sv icterohaemorrhagiae, sv grippotyphosa, sv australis	-	-
Al-Badrawi TYG, Habasha FG, Sultan SH	2010	Serological study of Leptospirosis in cattle, sheep and goats in Baghdad Province.	Research article	Iraq	Animals	Cattle, sheep, goats.	260, 171, 134	MPAT(MOD1), MAT(MOD2)	149,42, 30	221, 73, 77	-	-	Indirect	Cattle:(MPAT):57.3% Sheep(MPAT):24.6% Goats(MPAT):22.4% Cattle(MAT):85% Sheep(MAT):42.86% Goats(MAT):57.89%	NP	Cattle(MAT):L. Sejroe(23), L.mini(12), L.hebdomadis(8), L.semaramga(5), L.javanica(4) Cattle(MPAT):L.icterohaemorrhgiae(28),L.grippotyphosa,(13) L.pomona,(9) L.hardjo(78) L.grippotyphosa(3), L.pomona(2), L.tarrasovi(1), L.autumnalis(1) Sheep(MPAT):L.ictero(7),L.grippo,(0) L.pomona,(1) L.hardjo(12) Goats(MPAT):L.ictero(6),L.grippo,(5) L.pomona,(2) L.hardjo(11)	Pool 1: L.ballam, L. canicola, L. icterohaemorrhagiae; Pool 2: L.bataviae, L.gripotyphosa, L.pyrognes; Pool 3: L.autumnalis, L.pomona, L.wolffi; Pool 4: L.australis, L.hyos, L.georgia; As for the sg: Sejroe, mini, hebdomadis, semaranga, javanica, grippotyphosa, pomona, tarrasovi, autumnalis, ictero, grippo, pomona, hardjo	-	Pool and individual leptospira antigens were obtained from Difco laboratories
Murray CK, Gray MR, Mende K, Parker TM, Samir A, Rahman BA, et al	2011	Use of patient-specific Leptospira isolates in the diagnosis of leptospirosis employing microscopic agglutination testing (MAT)	Research article	Egypt	Human	-	41	MAT (MOD1)	5	-	-	-	Indirect	Human(MAT):12.19%	NP	NM	24 serovars	-	-
Babamahmoodi F, Babamhmoodi A	2011	Recovery from Intracranial Hemorrhage Due to Leptospirosis	Case study	Iran	Human	-	1	ELISA	-	-	-		Indirect	-	-	-	-	-	-
Sakhaee E	2011	Detection of leptospiral antibodies by microscopic agglutination test in north-east of Iran	Research article	Iran	Human	-	285	MAT	45	-	-	-	Indirect	Human(MAT):15.79%	NP	Human: L.icterohaemorrhagiae(31), L. hardjo(26), L.grippotyphosa(7), L. pomona(5), L.canicola(4), L. ballum(2).	L. interrogans sv hardjo, sv pomona, sv icterohaemorrhagiae, sv grippotyphosa, sv canicola, sv ballum	-	-
Moshkelani S, Javaheri-Koupaei M, Moazeni M.	2011	Detection of Brucella spp. and Leptospira spp. by multiplex polymerase chain reaction (PCR) from aborted bovine, ovine and caprine fetuses in Iran	Research article	Iran	Animals	Cattle, sheep, goats.	140, 110, 26	mPCR	20, 5, 0	-	-	-	Direct	NP	Cattle(PCR):14.28% Sheep(PCR):4.54% Goats(PCR):0%	-	-	rrs (16s rRNA )	-
Imandar M, Hassanpour A, Asgarlou S, Abdollahpour GR, Sadeghi ZM, Khakpoor M	2011	Seroprevalence of leptospirosis in industrial livestock slaughterhouse workers in Khoy City,	Research article	Iran	Human	-	30	MAT (MOD1)	4	-	-	-	Indirect	Human(MAT):13.3%	NP	Human: L. icterohaemorrhagiae(NI), L. pomona(NI), others (NI)	L. hardjo, L.pomona, L. icterohaemorrhagiae, L.grippotyphosa, L.canicola, L.ballum.	-	-
Felt SA, Wasfy MO, El-Tras WF, Samir A, Rahaman BA, Boshra M, et al.	2011	Cross-Species Surveillance of Leptospira in Domestic and Peri-Domestic Animals in Mahalla City, Egypt	Research article	Egypt	Animals	Rodents(R. rattus), Dogs, sheep, buffaloes, cattle, donkeys, weasels, cats	100, 25, 25 , 12, 9, 4, 2, 2	Culture(MOD1), PCR(MOD2), MAT(MOD3), PGE (MOD4)	26,0,0,0,0,0,0,1	19,3,0,0,0,0,0,1	14,3,0,3,4,0,1,1	-	Direct and indirect	Rodents(MAT):14% Cats(MAT):50% Dogs(MAT):12% Buffaloes(MAT):25% Cattle(MAT):44.44% Weasels(MAT):50% Sheep/Donkeys(MAT):0%	Rodents(culture):7% Rodents(PCR):26% Cats(culture):50% Cats(PCR):50% Dogs(PCR):12% Dogs(culture):0% Sheep/buffaloes/cattle/donkeys/weaseals(culture and PCR):0%	Rodents: L.Grippotyphosa (4), L. Icterohaemorrhagiae (1), L. Australis (1), L. Hardjo (1), L. Hebdomadis (1), L. Patoc (3); Water buffaloes: L. Hardjo (2); Cats: L. Grippotyphosa (1) Cattle:L.Hardjo (1), L.Icterohaemorrhagiae (1); Dogs:L. Australis (1), L.Canicola (1), L.Patoc (1) Weasels:L. patoc(1)	23 serovars; L. biflexa sv Patoc and L. biflexa sv Andamana were also included	lig1/lig2 g1/g2	L. borpetersenii sv Polonica was isolated for the first time in Egypt in three rats.
Yesılmen S, Arserım NB, Isık N, Icen H	2012	Determination of Prevalence of Pathogenic Leptospira spp. by Real-Time PCR in Cattle in Diyarbakır	Research article	Turkey	Animals	Cattle	96	qPCR (MOD1)	9	-	-	-	Direct	NP	Cattle(qPCR):9.4%	-	-	hap1	-
Alavi L, Alavi SM, Khoshkho MM	2012	Risk Factors of Leptospirosis in Khuzestan, South West of Iran, 2012	Case study	Iran	Human	-	280	ELISA	-	-	-		Indirect	-	-	-	-	-	-
Alavi SM, Khoshkho MM	2012	Seroprevalence Study of Leptospirosis Among Rice Farmers in Khuzestan Province, South West Iran, 2012	Research article	Iran	Human	-	288	ELISA (MOD1)	65	-	-	-	Indirect	Human(ELISA):22.57%	NP	-	-	-	Rice farmers are significantly infected with leptospirosis, and infection prevalence is highly affected by gender (male) and age (above 35 years). Rice farming parts of Khuzestan, Iran may be considered as endemic for leptospirosis. 2-52 out of 65 were rice frmers.
Ali H, Saeid S.	2012	Seroprevalence of leptospiral infection in horses, donkeys and mules in East Azerbaijan province	Research article	Iran	Animals	Horses, donkeys, mules	390, 80, 20	MAT (MOD1)	153. 33, 6	-	-	-	Indirect	Horses(MAT):39.23% Donkeys(MAT):41.25% Mules(MAT):39.18%	NP	Horses/donkeys/mules:L.pomona, L.grippothyphosa, L.icterohaemorrhagiae, L.canicola , L.hardjo, L.ballum	L. interrogans sv pomona, sv canicola, sv hardjo, sv ballum, sv icterohaemorrhagiae, sv grippotyphosa	-	-
Doosti A, Ahmadi R, Arshi A	2012	PCR detection of leptospirosis in iranian camels	Research article	Iran	Animals	Camels	130	PCR (MOD1)	19	-	-	-	Direct	NP	Camels(PCR):14.61%	-	-	rrs (16s rRNA )	-
Javid N, Dadgar T, Khodabakhshi B, Bazour M, Sedaghat M, Bakhshandeh-nosrat S, et al	2012	Seroepidemiology of anti-leptospira antibody in Golestan province, north of Iran	Research article	Iran	Human	-	1027	ELISA (MOD1)	107	-	-	-	Indirect	Human(ELISA): 10.4%	NP	-	-	-	-
Ajaj EA, Farwachi MIA	2013	Detection of Bovine Leptospirosis Using Different Conventional Laboratory Tests in Nineveh Province, Iraq	Research article	Iraq	Animals	Cattle	127 (96 sera samples and 35 urine samples)	DFM(MOD1), DFE(MOD1), culture(MOD1), ELISA(MOD2)	34 of 35 (urine samples)	7 of 96 (sera samples)		-	Direct and indirect	Cattle(ELISA):7.3%	Cattle(DFM):94.3% Cattle(DME):94.3% Cattle(culture):94.3%	-	-	-	This is the firs diagnostic study of leptospirosis in cattle in the Nineveh province, Iraq. The climate of the Nineveh province is hot, dry in summer and cool rainy at winter.
Kenar B, Ozdemir V	2013	The seroprevalence of leptospirosis in Anatolian buffaloes in Turkey	Research article	Turkey	Animals	Buffaloes	93	MAT (MOD1)	30	-	-	-	Indirect	Buffaloes(MAT):32.26%	NP	Buffaloes: L.hardjo-hardjoprajitma (20), L. grippotyphosa(9), L.icterohaemorrhagia(1)	L.kirshnrei sv grippotyphosa-Moskva V, L. interrogans sv hardjo-hardjoprajitna, sv icterohaemorrhagiae	-	The aim of the study was to determine the leptospirosis seroprevalence using microagglutination test for the first time in Anatolian buffaloes 2-As these serovars are also identified in humans, these results show that Anatolian buffaloes as cattle in Turkey may contribute to the man contamination
Ajaj EAB, Al-FARWACHİ MI	2013	Serosurvey of Leptospira interrogans Serovars hardjo and pomona in Cattle in Nineveh Province, Iraq	Research article	Iraq	Animals	Cattle	96	ELISA (MOD1)	7	-	-	-	Indirect	Cattle(ELISA):7.3%	NP	-	-	-	In our study serodiagnosis of bovine leptospirosis based on the results of the indirect ELISA test. This diagnosis of leptospirosis in the live animal may be a achieved by detection of antibodies using MAT
Jayakrishnan B, Ben Abid F, Balkhair A, Alkaabi JK, Al-Rawas OA, George J, et al	2013	Severe Pulmonary Involvement in Leptospirosis	Case study	Oman	Human	-	1	ELISA	-	-	-		Indirect	-	-	-	-	-	-
Azkur AK, Kaygusuz S, Aslan ME, GAZYAĞCI S, Gözütok S, Toyran K	2013	A survey study on hantavirus, cowpox virus, and Leptospira infections in Microtus hartingi in Kırşehir Province, Central Anatolia, Turkey	Research article	Turkey	Animals	Rodents(Microtus hartingi)	43	nPCR (MOD1)	20	-	-	-	Direct	NP	Rodents(PCR):46.5%	-	-	rrs (16s rRNA )
Azizi S, Momtaz H, Goodarzi Am, Tajbakhsh E	2013	PCR detection of leptospira in stray cats, probable reservoir	Research article	Iran	Animals	Cats (stray cats)	132	PCR (MOD1)	28	-	-	-	Direct	NP	Cats(PCR):21.2%	-	-	flab
Ramin AG, Azizzadeh F	2013	Seroepidemiological detection of antibodies against Leptospira spp using Microscopic Agglutination Test in Urmia cows and sheep	Research article	Iran	Animals	Cow, Sheep	203166	MAT (MOD1)	73, 32	-	-	-	Indirect	Cattle(MAT):36% Sheep(MAT):19.3%	NP	Cattle: L.pomona (16), L.grippotyphosa (10), L.hardjo (6); Sheep: L. grippotyphosa (21), L.pomona (8), L.canicola (2).	L. interrogans sv pomona, grippotyphosa, canicola, hardjo, icterrohaemoragiae, and ballum	-	-
Maleki S	2014	Serologic study on leptospiral infection in goats in Khorramabad, west Iran	Research article	Iran	Animals	Goats	180	MAT (MOD1)	21	-	-	-	Indirect	Goats(MAT):11.67%	NP	Goats: L. canicola(11),L.grippotyphosa(5), L. pomona(3), L.icterohaemorrhagiae (2)	L. interroganssv pomona, grippotyphosa, canicola, hardjo, icterrohaemoragiae, and ballum	-	-
Horton KC, Wasfy M, Samaha H, Abdel-Rahman B, Safwat S, Abdel Fadeel M, et al	2014	Serosurvey for Zoonotic Viral and Bacterial Pathogens Among Slaughtered Livestock in Egypt	Research article	Egypt	Animals	Cattle, buffalo, sheep, camels	161, 153, 174, 10	MAT (MOD1), ELISA (MOD2)	64, 45, 71, 5	NP, 19 of 97, NP, NP	-	-	Indirect	Cattle(MAT):39.75% Buffaloes(MAT):29.41% Sheep(MAT):40.8% Camels(MAT):50% Buffalo(ELISA): 20%	NP	Cattle: L. grippotyphosa(4), L. icterohaemorrhagiae(4), L. pomona(4), L. australis(1), L. bataviae(4), L. bratislava(2), L. canicola(1), L. djasiman(1), L. pyrogene (3), L. Borgpeterseniisv Hardjo(4), L. Ballum(5), L. celledoni (1), L. Georgia(1), L.Cynopteri (3); Buffaloes: L. grippotyphosa(3), L. icterohaemorrhagiae(3), sv pomona(3), sv australis(3), sv bataviae(5), sv bratislava(4), sv canicol…	L. interrogans sv Australis (sg Australis, strain Ballico), sv Bratislava (sg Australis, strain Jez Bratislava), Autumnalis (sg Autumnalis, strain Akiyami A), sv Bataviae (sg Bataviae, strain Van Tienen), sv Icterohaemorrhagiae (serogroup Icterohaemorrhagiae, strainRGA), sv Mankarso (sg Icterohaemorrhagiae, strain Mankarso), sv Grippotyphosa (sg Grippotyphosa, strain Moskva V), sv Pomona (sg Pomo…	-	-
Khalili M, Sakhaee E, Aflatoonian MR, Abdollahpour G, Tabrizi SS, Damaneh EM, et al	2014	Seroprevalence of bovine leptospiral antibodies by microscopic agglutination test in Southeast of Iran	Research article	Iran	Animals	Cattle	167	MAT (MOD1)	29	-	-	-	Indirect	Cattle(MAT):17.36%	NP	Cattle:L.grippotyphosa(10), L. pomona(13), L. canicola(4) and L. Hardjo(2).	L. interrogans sv hardjo, sv pomona, sv icterohaemorrhagiae, sv grippotyphosa, sv canicola	-	-
Hatem ME, Samir A	2014	The first recorded epidemic of leptospirosis in sheep in Egypt	Research article	Egypt	Animals	Sheep	65	MAT(MOD1), culture(MOD2)	5	0	-	-	Direct and Indirect	Sheep(MAT):7.69%	Sheep(culture):0%	Sheep:L.icterohaemorrhagiae(45) and L.pomona (NI)	L.alexi, L.australis, L.bataviae, L.bratislava, L.canicola, L.grippotyphosa, L.hardjo, L.hebdomadis, L.icterohaemorrhagiae, L.pomona, L.pyrogenes, L.wolfii.	-	First outbreak of ovine leptospirosis recorded in this country.
Khalili M, Askari N, Sakhaei E, Ghezeljeh A, Abdollahpour G	2014	Serological Survey of Human Leptospirosis in Southeast Iran	Research article	Iran	Human	-	105	MAT (MOD1)	5	-	-	-	Indirect	Human(MAT): 4.8%	NP	Human: L. gripptyphosa (5)	L. interrogans sv pomona, sv grippotyphosa, sv canicola, sv hardjo, sv icterrohaemoragiae, sv ballum.	-	-
Shafighi T, Salehi TZ, Abdollahpour G, Asadpour L, Akbarein H, Salehzadeh A	2014	Molecular detection of Leptospira spp. in the urine of cattle in northern Iran	Research article	Iran	Animals	Cattle	98	nPCR (MOD1)	42	-	-	-	Direct	Cattle(nPCR):43%	NP	-	-	rrs (16s rRNA )	-
Al-Robasi A-BA, Rohaim WD, Al-Danani DA	2015	Seroprevalence of Leptospira antibodies among populations at risk	Research article	Yemen	Human	-	200	ELISA (MOD1)	80	-	-		Indirect	Humans(ELISA):42%	NP	-	L. interrogans	-	-
Yilmaz H, Turhan V, Yasar KK, Hatipoglu M, Sunbul M, Leblebicioglu H	2015	Characteristics of leptospirosis with systemic inflammatory response syndrome: a multicenter study	Research article	Turkey	Human	-	157	MAT(MOD1), ELISA(MOD2), DFM(MOD3), culture(MOD4), MAA(MOD5)	92	128	116 of 157 (DFM)	25 of 157 (culture)	Direct and Indirect	Human(MAT): 58.6% Human(ELISA):82.1% Human(MAA): NI	Human(culure):14% Human(DFM):74.4%	Human:L.Patoc (35), L.icterohaemorragia (29), L.bratislava (10), L grippotyhosa (5), L. autumnalis (13)	-	-	-
Samir A, Soliman R, El-Hariri M, Abdel-Moein K, Hatem ME.	2015	Leptospirosis in animals and human contacts in Egypt: broad range surveillance	Research article	Egypt	Human, Animals and water resource	Rodents, dogs, cattle, buffaloes, sheep, horses, donkeys, camels, human and water resources	270, 168, 625, 26, 99, 14, 26, 22, 175, 45	Culture(MOD1), PCR(MOD2), MAT(MOD3)	17, 19, 7, 0, 0, 0, 0, 0, 0, 10	65, 19, 7, 0, 0, 0, 0, 0, 0, 10	205, 98, 235, 4, 45, 0, 2, 0, 87, NP	-	Direct and indirect	Human(MAT):49.71% Rodents(MAT):75.93% Dogs(MAT):58.33% Cattle(MAT):37.6% Buffaloes(MAT):15.38% Sheep(MAT):45.45% Donkeys(MAT):7.69% Camels/horses(MAT):0%	Rodents(culture):6.9% Dogs(culture):11.3% Cattle(culture):1.1% Watersource(culture):22.2%Rodents(PCR):24% Dogs(PCR):11.3% Cattle(PCR):1.1% Watersource (PCR):22.2% Human/Buffaloes/Camels/Horses/Sheep/Donkeys(culture/PCR):0%	Human: L. icterohaemorrhagiae(17), L.pomona(43), L.canicola(22), L.grippotyphosa(2), L.pyrogenes(3)	24 serovars	lig1/lig2	Serovars supplied from US Naval Medical Research Unit - 3
Najafi N, Davoudi AR, Alian S, Ahangarkani F, Asghari E	2015	Clinical and Laboratory Findings on Complication in Patients With Leptospirosis in Mazandaran Province, Iran	Case study	Iran	Human	-	634	MAT, IFAT	-	-	-		Indirect	NM	NM	-	-	-	-
Mohammadi Nia A, Alimohammadi A, Habibi R, Shirzadi MR	2015	Spatial and Statistical Analysis of Leptospirosis in Guilan Province, Iran	Review	Iran	Human	-	-	-	-	-	-		-	-	-	-	-	-	Guilan as the second rice production province after Mazandaran, has one of the most rural population and rice workers among Iran provinces.
Alian S, Davoudi A, Najafi N, Ghasemian R, Ahangarkani F, Hamdi Z	2015	Clinical and laboratory manifestation and outcome of icterohemorrhagic leptospirosis patients in Northern Iran	Case study	Iran	Human	-	66	MAT, IFAT	-	-	-		Indirect	-	-	-	-	-	-
Al-Abri SS, Abdel-Hady DM, Al Mahrooqi SS, Al-Kindi HS, Al-Jardani AK, Al-Abaidani IS	2015	Epidemiology of travel-associated infections in Oman 1999–2013: A retrospective analysis	Review	Oman	Human	-	-	-	-	-	-		-	-	-	-	-	-	A recent review of imported infections in Oman from 1999 to 2013 found that approximately 8% of notifiable infections in Oman were travel related
Khousheh Y, Hassanpour A, Abdollahpour G, Mogaddam S.	2015	Seroprevalence of Leptospira Infection in Horses in Ardabil-Iran	Research article	Iran	Animals	Horses	90	MAT (MOD1)	7	-	-	-	Indirect	Horses(MAT):7.77%	NP	Horses: L.hardjo(3), L.icterohaemorrhagiae(2), L.grippotyphosa(1), L.pomona(1)	L.Australis, L. Autumnalis, L. Icterohaemorrhagiae, L. Canicola, L. Grippotyphosa, L. Habdomadis, L. Pyrogenes, L.Pomona, L.Tarassovi, L.Ballum, L.Javanica and L. Hardjo.	-	-
Alian S, Davoudi A, Najafi N, Ghasemian R, Ahangarkani F, Hamdi Z	2015	Clinical and laboratory manifestation and outcome of icterohemorrhagic leptospirosis patients in Northern Iran	Case study	Iran	Human	-	66	MAT	-	-	-	-	Indirect	-	-	-	-	-	-
Esfandiari B, Pourshafie MR, Gouya MM, Khaki P, Mostafavi E, Darvish J, et al	2015	An epidemiological comparative study on diagnosis of rodent leptospirosis in Mazandaran Province, northern Iran	Research article	Iran	Animals	Rodents (R.norvegicus, R.rattus and A. sylvaticus)	151	MAT(MOD1), PCR(MOD2), nPCR(MOD3), culture(MOD4)	32	17	5	0	Direct and indirect	Rodents(MAT):21.2%	Rodents(PCR):11.3% Rodents(nPCR):3.3% Rodents(culture):0%	Rodents: L. autumnalis (7), L.canicola(1), L.grippotyphosa(2), L.sejroehardjo(11), L. copenhageni (5), L. ballum(1), L.australis(3), L.loi(1), L.cynopteri(3),	L. australis (strain Jez Bratislava),L. autumnalis (Akiyami A), L. ballum (Mus 127), L. bataviae (Swart), L.canicola (Hond Utrecht IV), L. icterohaemorrhagiae (RGA), L. grippotyphosa (Moskova V), L. hebdomadis (Hebdomadis), L.javanica (Poi), L. pomona (Pomona), L. pyrogenes (Pyrogenes), L. semaranga (Patoc I)	Lipl32	Broken down by species, antibody titre results showed that 15.9% of the R. norvegicus sample, 2.6% of the R. rattus sample, and 2.6% of the A. sylvaticus sample tested positive.
Abdollah G, Ramin A, Sanajoo D	2016	Seroinvestigation of buffaloes leptospirosis in Urmia district	Research article	Iran	Animals	Buffaloes	130	MAT (MOD1)	33	-	-	-	Indirect	Buffaloes(MAT):25.4%	NP	Buffaloes: L. pomona(NI), L. icterohaemorrhagiae(NI)	L. interrogans sg pomona, sg grippotyphosa, sg canicola, sg hardjo, sg icterrohaemoragia, sg ballum.	-	The seropositive to leptospira in Urmia buffaloes must be considered as an important disease and special attention is necessary due to the probable transmission of disease to other buffaloes and human.
Anonymous	2016	European Centre for Disease Prevention and Control. Annual Epidemiological Report 2016 – Leptospirosis.	Review	Cyprus	Human	-	-	-	-	-	-		-	-	-	-	-	-	-
Bilir O	2016	AN OLD ZOONOSIS COMING FROM AFAR: LEPTOSPIROSIS	Research article	Turkey	Human	-	561	MAT (MOD1)	14	-	-	-	Indirect	Human(MAT):2.49%	NP	-	NM	-
Alikhani A, Babamahmoodi F, Alian S, Zameni F, Ghorbani A, Shojaeefar A	2016	Sero-Epidemiological Study of Leptospirosis in Healthy People in Qaemshahr, Iran, 2015	Research article	Iran	Human	-	272	ELISA (MOD1)	49	-	-	-	Indirect	Human(ELISA):18%	NP	-	-	-	-
Noorimanesh S, Shafighi T, Abdollahpour G	2016	A survey on leptospirosis in persons referred to shahid beheshti hospital in Astara	Research article	Iran	Human	-	98	MAT (MOD1)	2	-	-	-	Indirect	Human(MAT):2.04%	NP	NM	L. interrogans sv gripotyphosa, sv icterohaemorrhagiae, sv canicola, sv hardjo, sv pomona.	-	-
Darvish J, Arzamani K, Abdolahpoor G, Shirzadi MR	2016	Rodent leptospirosis in North Khorasan Province, Northeast of Iran	Research article	Iran	Animals	Rodents (Nesokia indica, R.norvegicus, Meriones libycus, Mus musculus, Rhombomys opimus, Meriones persicus, Apodemus witherbyi, Allactaga elater, Microtus paradoxus, Cricetulus migratorius)	36	MAT (MOD1)	12			-	Indirect	Rodents(MAT):33%	NP	Rodents: L.pomona(5), L.australis(3), L.tarassovi(2), L.icterohaemorrhagiae(2)	8 strains of live Leptospira species as antigens including L.pomona, L.australis, L.tarassovi, L.icterohaemorrhagiae and 4 NM	-	This study is the first serological investigation of rodent infection to leptospirosis in this region and it showed that Leptospirosis is prevalent in rodents in North Khorasan Province
Esmaeili S, Naddaf SR, Pourhossein B, Hashemi Shahraki A, Bagheri Amiri F, Gouya MM, et al	2016	Seroprevalence of Brucellosis, Leptospirosis, and Q Fever among Butchers and Slaughterhouse Workers in South-Eastern Iran	Research article	Iran	Human	-	184	ELISA (MOD1)	43	-	-	-	Indirect	Human(ELISA):23.4%	NP	-	L. interrogans	-	-
Haji Hajikolaei M, Rezaei S, Ghadrdan Mashhadi A, Ghorbanpour M, Abdollahpour G	2016	Comparison of Leptospira interrogans infection in the goats and sheep	Research article	Iran	Animals	Sheep, goats	246, 210	MAT (MOD1)	21, 23	-	-	-	Indirect	Goats(MAT):10.95% Sheep(MAT):8.53%	NP	Goats: L.grippotyphosa(0), L.pomona(14), L.icterohaemorrhagiae(7), L.canicola(4) Sheep:L.grippotyphosa(1), L.pomona(15), L.icterohaemorrhagiae(4), L.canicola(1), L.hardjo(1)	L. interrogans sv pomana, sv canicola, sv hardjo, sv ballom, sv ictrohaemorrhagiae, sv grippotyphosa, sv tarasovi, sv australis	-	There is no difference between sheep and goats in terms of leptospiral infection when they are kept together in the same herd and husbandry condition.
Al Abaidani I, Al Kathery S, Ghugey SL, Baqi M, Al-Mashikhi K, Al-Abri S	2017	Four cases of nontravel-related leptospirosis in Oman: A call for action	Case study	Oman	Human	-	4	ELISA	-	-	-		Indirect	-	-	-	-	-	-
Alfattli HHHH, Al-Mohamed SAA	2017	First Serological and Molecular Detection of Leptospira interrogans serovar canicola Bacteria in Dogs inSome Iraqi Governorates	Research article	Iraq	Animals	Dogs	218	ELISA (MOD1), PCR (MOD2)	37	5 of 37		-	Direct and indirect	Dogs(ELISA):16.97%	Dogs(PCR):13.51%	-	-	rrs (16s rRNA )	To our knowledge, this is the first study carried out in Iraq for serological detection of canine leptospirosisamong stray dogs in some Iraqi governorates by using an indirect-ELISA andconfirmation of L.interogans sv canicola in seropositive dogs by using of PCR technique.
Mobarez AM, Amiri FB, Esmaeili S	2017	Seroprevalence of Q fever among human and animal in Iran; a systematic review and meta- Analysis	Research article	Iran	Human	-	250	ELISA (MOD1)	52	-	-	-	Indirect	Human(ELISA):20.8%	NP	-	-	-	-
Elzahaby AA, Zaky S, Hassanain NAH, Hassan E-SR, Hassanain MAH, Hegazy M, et al	2018	Leptospirosis among people in Shabramant Village, Egypt	Research article	Egypt	Human	-	100	MAT (MOD1)	44	-	-	-	Indirect	Human(MAT): 44%	NP	Human: L.icterohemorrhagiae (44)	L. interrogans sv icterohaemorrhagiae, sv canicola, sv pomona, sv grippotyphosa, sv wolffi.	-	-
Garshasbi V, Naddaf SR, Aghighi Z, Hassan N, Pooya M, Mostafavi E	2018	Leptospirosis in Caspian Sea littoral, Gilan Province, Iran	Research article	Iran	Animals	Caspian Seals	128	IFAT(MOD1), nPCR(MOD2), qPCR(MOD3)	33	26	24	-	Direct and indirect	Caspian Seals(IFAT): 25.78%	Caspian seals(nPCR):20.31% Caspian seals(qPCR):18.75%	-	-	rrs (16s rRNA ) and lipl32	-
Namroodi S, Shirazi AS, Khaleghi SR, N. Mills J, Kheirabady V	2018	Frequency of exposure of endangered Caspian seals to Canine distemper virus, Leptospira interrogans, and Toxoplasma gondii	Research article	Iran	Animals	Caspian Seals	36	MAT(MOD1)	6	-	-	-	Indirect	Capsian seals(MAT):33%	NP	Caspian seals: L.pomona(4), L.canicola(2)	L. interrogans sv Pomona, sv Grippotyphosa, sv Icterohaemorrhagiae, sv Canicola, sv Hardjo, sv Australis	-	-
Araghian A, Elmi A, Farahbakhsh M, Hosseini S, Faezi S	2018	Seroepidemiology of leptospirosis in Guilan province, northern Iran: comparison between MAT and IgM-ELISA techniques	Research article	Iran	Human	-	185	MAT (MOD1) , ELISA (MOD2)	114	94	-	-	Indirect	Human(MAT):61.6% Human(ELISA):50.8%	NP	Human: L.icterohaemorrhagiae(24), L.canicola(11)	L. interrogans sv Canicola, sv Icterohaemorrhagiae	-	-
Poorghafoor Langroodi P	2019	Sero-epidemiological survey of leptospirosis in cattle Golestan Province	Research article	Iran	Animals	Cattle	505	MAT (MOD1)	137	-	-	-	Indirect	Cattle(MAT):27.22%	NP	Cattle: L.icterohaemorrhagiae (45), L.hardjo(36),L. autumnalis(30), L.grippotyphosa (12), L. pomona(7), L. canicola(5)	-	-	-
Sahneh E, Delpisheh A, Sayehmiri K, Khodabakhshi B, Moafi-Madani M.	2019	Investigation of Risk Factors Associated with Leptospirosis in the North of Iran (2011-2017)	Case study	Iran	Human	-	87	Culture, PCR, IFAT	-	-	-		Direct and indirect	-	-	-	-	-	-
Ismail ZB, Abutarbush SM, Al-Majali AM, Gharaibeh MH, Al-Khateeb B	2019	Seroprevalence and risk factors of Leptospira serovar Pomona and Leptospira serovar Hardjo infection in dairy cows in Jordan	Research article	Jordan	Animals	Cattle	240	ELISA(MOD1)	221			-	Indirect	Cattle(ELISA):92.3%	NP	-	-	-	-
Barigye R, Hassan NA, AlQubaisi DMN, Abdalla-Alfaki IM	2020	Serological evidence of Coxiella burnetii, Leptospira interrogans Hardjo, Neospora caninum and bovine pestivirus infections in a dairy cattle herd from the United Arab Emirates	Research article	United Arab Emirates	Animals	Cattle	350	ELISA (MOD1)	6	-	-	-	Indirect	Cattle(ELISA):1.7%	NP	-	-	-	-
Hussein MF, El-Nabi AG.	2020	Serological evidence of leptospirosis in camels in Saudi Arabia	Research article	Saudi Arabia	Animals	Camels	126	DFM (MOD1), culture (MOD2), MAT (MOD3)	0 of 36	0 of 36	6 of 90	-	Direct and indirect	Camels(MAT): 6.7%	Camels(culture):0% Camels(DFM):0%	Camels: L.autumnalis(6)	L. pyrogens, L. autumnalis, L. pomona, L. sejroe	-	This is the first serological record of camel leptospirosis in Saudi Arabia.
Rostampour Yasouri S, Ghane M, Doudi M, Rezaee A, Naghavi NS	2020	A Study of Leptospirosis Epidemiology in Iran and Diagnostic Techniques for Human, Livestock and Environment Samples	Review	Iran	Human and animals	Humans and cattle	-	-	-	-	-		-	-	-	-	-	-	-
Arzamani K, Abdollahpour G, Ghasemzadeh-Moghaddam H, Alavinia M, Neela V, Hashemi S-A	2020	High prevalence of Leptospirosis among stray dogs of Bojnurd county, Northeast of Iran	Research article	Iran	Animals	Dogs	48	MAT (MOD1)	34	-	-	-	Indirect	Dogs(MAT):71%	NP	Dogs: L. grippotyphosa, L. icterohaemorrhagiae, L. canicola, L. hardjo	L. interrogans includingsv gripgpotyphosa, sv icterohaemorrhagiae, sv canicola, sv hardjo	-	The study result, for the first time, showed a high prevalence of Leptospirosis among the stray dogs in North Khorasan Province.
Awaidy SA, Al Hashami H	2020	Zoonotic Diseases in Oman: Successes, Challenges, and Future Directions	Review	Oman	Human	-	-	-	-	-	-		-	-	-	-	-	-	Oman has temperate climates, and thus, an increased likelihood of leptospirosis of getting unnoticed. In addition to locally acquired leptospirosis, the disease may be acquired by travelers abroad. There is an increasing threat of emerging and re-emerging zoonoses in Oman due to globalization of travel and trade, development activities, and impact of climate change and vector bionomics.
Alastot EM, Al-Shamahy HA	2020	Prevalence of leptospirosis amongst slaughterhouse workers and butchers in Sana'a city-Yemen	Research article	Yemen	Human	-	267	ELISA (MOD1)	110	-	-	-	Indirect	Human(ELISA):41.3%	NP	-	-	-	-
Hashemi S-A, Arzamani K, Abdollahpour G, Beheshti N, Alavinia M, Azimian A, et al	2021	Seroprevalence of Leptospira infection in occupational risk groups in North Khorasan province, Iran	Research article	Iran	Human	-	278	MAT (MOD1)	3	-	-	-	Indirect	Human(MAT):1.1%	NP	Human: L. icterohaemorrhagiae (2), L. canicola(1)	L. interroganssv sv hardjo, sv tarasovi, sv australis, sv icterohaemorrhagiae, sv pomona, sv grippotyphosa, sv autumnalis, sv canicola, sv ballum	-	-
This table presents all the data that was exctracted from each publications inlcuded in this review.
The number of cases reported in column J, K, L and M corresponds to the number of cases reported by using the MOD1, MOD2, MOD2 and MOD4, respectively.
Each MOD cited in column I (methodology) is correlated with the MOD performed and cited in column J, K, L and M in order to determine the number of positive cases. MOD1 is correlated with column J, MOD2 with column K, MOD3 with column L and MOD4 with column M.
Each effective reported in column H corresponds to the host cited in column G, respectively.
Prevalence and seroprevalence (%) are obtained by dividing the number of cases of a host by the effective of the same host and multiplying it by 100.
In the case of reviews and case-studies publications, the prevalence and the seroprevalence weren't reported.
In the case-studies publications, MOD are reported (without additional information) since they were perfomed on the patients, however prevalence and seroprevalence could not be calculated.
In reviews publication, maximum information are reported. However, MOD were not performed.
Abbreviations: mPCR, multiplex PCR; qPCR: quantitative PCR; nPCR, nested PCR; DFE, dark field examination; IFAT, indirect immunofluorescent antibody test; CFT, complement fixation test; LAT, lysis-agglutination test; DFI, dark field illumination; IFT, Immunofluorescent technique; IGT, immunoglobulin test; S, sequencing; PGE, Pulsed-gel electrophoresis; DFM, dark field microscopy; SS, silver stain…
